# Supplementary material for: Synthesis, Clastogenic and Cytotoxic Potential, and In Vivo Antitumor Activity of a Novel N-Mustard Based on Indole-3-carboxylic Acid Derivative
Source: Molecules. 2025 Sep 12;30(18):3710. doi: 10.3390/molecules30183710 (PMC12472313; doi:10.3390/molecules30183710)
Supplement: Supplementary file 1 [file molecules-30-03710-s001.zip]

Archive with 2 entries (2 files):
- molecules-3842004-Suppl_Tables S1-S12_11092025.xlsx
- molecules-3842004-Suppl_Figure S1_11092025.pdf
