# Supplementary material for: Synthesis, Clastogenic and Cytotoxic Potential, and In Vivo Antitumor Activity of a Novel N-Mustard Based on Indole-3-carboxylic Acid Derivative
Source: Molecules. 2025 Sep 12;30(18):3710. doi: 10.3390/molecules30183710 (PMC12472313; doi:10.3390/molecules30183710)
Supplement: Supplementary file 1 [file molecules-30-03710-s001.zip › molecules-3842004-Suppl_Tables S1-S12_11092025.xlsx]

## Sheet: Лист2
	I. In vitro cytotoxic effects of cycliphosphamide and T1089. MTT-test
	Table S1: Initial photometric data
	Cyclophosphamide
	Concentra-tion, mM	Light absorption intensity in wells at 492 nm with background absorption cutoff
		1	2	3	4	5	6	7	8	9	10	11	12	M ± SD
	0		0.619	0.832	0.657	0.71	0.563	0.67	0.616	0.621	0.532	0.652	0.65	0,647 ± 0,078
	62.5	0.72	0.609	0.693	0.491	0.67	0.671	0.717	0.619	0.549	0.689	0.727	0.703	0,655 ± 0,074
	125	0.575	0.588	0.812	0.897	0.578	0.781	0.685	0.511	0.559	0.827	0.695	0.693	0,683 ± 0,124
	250	0.815	0.848	0.531	0.688	0.559	0.788	0.439	0.673	0.502	0.673	0.703	0.844	0,672 ± 0,139
	500	0.669	0.674	0.529	0.692	0.552	0.612	0.608	0.874	0.663	0.756	0.825	0.686	0,678 ± 0,102
	1000	0.732	0.622	0.486	0.62	0.612	0.592	0.668	0.617	0.684	0.614	0.604	0.828	0,640 ± 0,083
	2000	0.592	0.596	0.547	0.576	0.589	0.476	0.534	0.623	0.614	0.485	0.689	0.461	0,565 ± 0,067
	4000	0.381	0.422	0.356	0.41	0.409	0.354	0.411	0.391	0.301	0.402	0.429	0.318	0,382 ± 0,041
	Compound T1089
	Concentra-tion, mM	Light absorption intensity in wells at 492 nm with background absorption cutoff
		1	2	3	4	5	6	7	8	9	10	11	12	M ± SD
	0		0.655	0.633	0.629	0.614	0.629	0.684	0.825	0.746	0.654	0.693	0.624	0,671 ± 0,064
	1.56	0.771	0.613	0.752	0.7	0.679	0.689	0.737	0.659	0.763	0.672	0.531	0.67	0,686 ± 0,068
	3.12	0.696	0.672	0.666	0.686	0.703	0.69	0.665	0.607	0.645	0.727	0.631	0.639	0,669 ± 0,034
	6.25	0.612	0.706	0.583	0.613	0.624	0.604	0.661	0.74	0.811	0.593	0.579	0.667	0,649 ± 0,071
	12.5	0.644	0.627	0.548	0.592	0.547	0.601	0.531	0.62	0.555	0.598	0.57	0.619	0,588 ± 0,037
	25	0.475	0.389	0.516	0.489	0.399	0.402	0.418	0.504	0.514	0.473	0.488	0.502	0,464 ± 0,048
	50	0.178	0.167	0.188	0.123	0.142	0.132	0.133	0.121	0.182	0.189	0.161	0.133	0,154 ± 0,026
	100	0.009	0.015	0.017	0.02	0.018	0.022	0.013	0.017	0.016	0.008	0.016	0.01	0,015 ± 0,004
	Table S2: A549 cell survival, IC50 value estimates
	Cyclophosphamide										Compound T1089
	Concentra-tion, mM	Cell survival, % (M ± SD)									Concentra-tion, mM	Cell survival, % (M ± SD)
	0	100,0 ± 12,1									0	100,0 ± 9,5
	62.5	101,2 ± 11,4									1.56	102,3 ± 10,1
	125	105,6 ± 19,2									3.12	99,7 ± 5,1
	250	103,9 ± 21,4									6.25	96,8 ± 10,6
	500	104,8 ± 15,7									12.5	87,6 ± 5,5
	1000	98,9 ± 12,9									25	69,1 ± 7,2
	2000	87,4 ± 10,4									50	23,0 ± 3,9
	4000	59,0 ± 6,4									100	2,2 ± 0,6
	IC50 = x0 = 4,2 ± 0,3 mM										IC50 = x0 = 33,2 ± 1,3 mM
	II. Clastogenic potential of cycliphosphamide and T1089. Bone marrow chromosome aberration test in mice
	Table S3: Structural mutagenesis indices in bone marrow cells of control, CPA-treated and T1089-treated mice
	Mouse No.	Metapha-ses studied	Breaks and single fragments		Paired fragments		All breaks and fragments #		Ring chromosomes		Dicentric chromosomes		All exchange aberrations #		Achromatic gaps #		All chromosome aberrations		All chromosome aberrations and gaps #		Proportion of cells with aberrations		Proportion of cells with aberrations and gaps #
			Total number	Frequency per cell	Total number	Frequency per cell	Total number	Frequency per cell	Total number	Frequency per cell	Total number	Frequency per cell	Total number	Frequency per cell	Total number	Frequency per cell	Total number	Frequency per cell	Total number	Frequency per cell	Total number	Propor-tion, %	Total number	Propor-tion, %
	Control mice (0.9% sodium chloride)
	I.1	107	2	0.0187	0	0	2	0.0187	0	0	0	0	0	0	0	0	2	0.0187	2	0.0187	2	1.87	2	1.87
	I.2	104	0	0	0	0	0	0	0	0	0	0	0	0	0	0	0	0	0	0	0	0	0	0
	I.3	105	0	0	0	0	0	0	0	0	0	0	0	0	0	0	0	0	0	0	0	0	0	0
	I.4	118	1	0.0085	0	0	1	0.0085	0	0	0	0	0	0	0	0	1	0.0085	1	0.0085	1	0.85	1	0.85
	I.5	116	1	0.0086	0	0	1	0.0086	0	0	0	0	0	0	1	0.0086	1	0.0086	2	0.0172	1	0.86	2	1.72
	I.6	124	1	0.0081	0	0	1	0.0081	0	0	0	0	0	0	0	0	1	0.0081	1	0.0081	1	0.81	1	0.81
	Average (M ± SD)		0,0073 ± 0,0069		0		0,0073 ± 0,0069		0		0		0		0,0014 ± 0,0035		0,0073 ± 0,0069		0,0088 ± 0,0081		0,73 ± 0,69		0,88 ± 0,81
	CPA-treated mice
	II.1	108	11	0.1019	3	0.0278	14	0.1296	4	0.037	3	0.0278	7	0.0648	0	0	21	0.1944	21	0.1944	15	13.89	15	13.89
	II.2	110	14	0.1273	1	0.0091	15	0.1364	2	0.0182	3	0.0273	5	0.0455	5	0.0455	20	0.1818	25	0.2273	19	17.27	20	18.18
	II.3	120	11	0.0917	4	0.0333	15	0.125	3	0.025	3	0.025	6	0.05	2	0.0167	21	0.175	23	0.1917	19	15.83	20	16.67
	II.4	120	13	0.1083	1	0.0083	14	0.1167	2	0.0167	4	0.0333	6	0.05	2	0.0167	20	0.1667	22	0.1833	18	15	18	15
	II.5	122	12	0.0984	2	0.0164	14	0.1148	3	0.0246	3	0.0246	6	0.0492	4	0.0328	20	0.1639	24	0.1967	17	13.93	20	16.39
	II.6	119	12	0.1008	2	0.0168	14	0.1176	3	0.0252	3	0.0252	6	0.0504	1	0.0084	20	0.1681	21	0.1765	19	15.97	20	16.81
	Average (M ± SD)		0,1047 ± 0,0123		0,0186 ± 0,0101		0,1234 ± 0,0085 g		0,0245 ± 0,0072		0,0272 ± 0,0033		0,0517 ± 0,0067 g		0,02 ± 0,0166		0,175 ± 0,0115		0,195 ± 0,0175 g		15,32 ± 1,31		16,16 ± 1,5 α
	T1089-treated mice
	III.1	126	12	0.0952	1	0.0079	13	0.1032	3	0.0238	2	0.0159	5	0.0397	1	0.0079	18	0.1429	19	0.1508	17	13.49	17	13.49
	III.2	121	13	0.1074	3	0.0248	16	0.1322	3	0.0248	3	0.0248	6	0.0496	4	0.0331	22	0.1818	26	0.2149	21	17.36	22	18.18
	III.3	117	10	0.0855	2	0.0171	12	0.1026	3	0.0256	3	0.0256	6	0.0513	3	0.0256	18	0.1538	21	0.1795	18	15.38	20	17.09
	III.4	123	11	0.0894	4	0.0325	15	0.122	2	0.0163	4	0.0325	6	0.0488	2	0.0163	21	0.1707	23	0.187	19	15.45	20	16.26
	III.5	114	10	0.0877	3	0.0263	13	0.114	3	0.0263	4	0.0351	7	0.0614	2	0.0175	20	0.1754	22	0.193	18	15.79	19	16.67
	III.6	124	14	0.1129	3	0.0242	17	0.1371	3	0.0242	3	0.0242	6	0.0484	0	0	23	0.1855	23	0.1855	19	15.32	19	15.32
	Average (M ± SD)		0,0964 ± 0,0113		0,0221 ± 0,0085		0,1185 ± 0,0145 d		0,0235 ± 0,0036		0,0264 ± 0,0068		0,0499 ± 0,007 d		0,0167 ± 0,0119		0,1684 ± 0,0167		0,1851 ± 0,0208 d		15,47 ± 1,23		16,19 ± 1,62 β
	Notes:	The # symbol indicates the indicators for which intergroup statistical comparison was performed.
		Symbols α and β - significant differences in proportion of bone marrow cells with aberrations: α - in control mice vs. CPA-treated mice (p = 0.01166); β - in control mice vs. T1089-treated mice (p = 0.01166).
		Symbols g and d - significant differences in frequency of chromosome aberrations: g - in control mice vs. CPA-treated mice (p = 0.01166; p = 0.00615; p = 0.01166); d - in control mice vs. T1089-treated mice (p = 0.01166; p = 0.00419; p = 0.01166).
	III. In vivo antitumor and toxic effects of cyclophosphamide and T1089 on solid Ehrlich carcinoma
	Table S4: Absolute growth dynamics of solid Ehrlich carcinoma in groups of mice
	Group	Mouse No.	Tumor volume, mm3
			7th day		11th day		14th day		18th day		20th day
	Control, 0.9% NaCl	I.1	157.1	100.5	472.9		1124.8		1720.2		2267
		I.2	127.2	190.1	155.2		455.4		545.7		722.5
		I.3	226.2	100.5	631.1		1497.4		2216.8		2949.6
		I.4	205.9	127.2	562.1		1293.1		1824.3		2479
		I.5	100.5	64.1	310.5		755.8		1177.9		1715.5
		I.6	157.1	157.1	342.5		837.3		1255.2		1602.4
		I.7	157.1	92.2	458.7		1090.3		1605.6		2251.2
		I.8	127.2	157.1	220.1		513.9		773.4		913.3
		I.9	127.2	157.1	262		648.7		983.3		1105.4
		I.10	157.1	127.2	436.7		1019.6		1512.9		1926
		I.11	245	130.9	546.4		1374.5		2131.5		2731.8
		I.12	226.2	157.1	493.1		1201.1		1805.1		2072
		I.13	205.9	127.2	562.1		1295.1		1832.5		2516.1
		I.14	157.1	144	367.6		849.9		1313.3		1660.5
		I.15	116.6	70.6	361.5		904.8		1637.1		death
		I.16	116.6	157.1	198.2		446.6		704.2		1041.6
		I.17	157.1	144	417.9		908		1377.8		1825.5
		I.18	190.1	157.1	363.1		916.3		1460		1636.8
		I.19	205.9	157.1	374.7		965.7		1556.6		1700.7
		I.20	190.1	92.2	593.1		1507.5		2718.5		death
		I.21	157.1	106	443		1068.3		1578.9		2223
		M ± SD	167,2 ± 41,0		408,2 ± 132,7		984,5 ± 314,6		1511,0 ± 517,0		1860,0 ± 618,8
		N	21		21		21		21		19
	CPA, 33 mg/kg	II.1	157.1		293.8		538.9		845.2		997.6
		II.2	205.9		436.5		803		1332.2		1562.8
		II.3	190.1		553.2		939.1		1482.8		1709
		II.4	157.1		241.9		512.1		670.8		754.1
		II.5	116.6		272.8		571.3		841.9		1013.3
		II.6	205.9		630.1		1188		1729.6		2050.8
		II.7	245		592.9		1185.8		1724.8		2006.6
		II.8	157.1		328.3		606.4		994.4		1142.1
		II.9	157.1		337.8		663		1035.9		1272.5
		II.10	116.6		380.1		694.9		957.3		1152
		II.11	157.1		320.5		579.7		944.2		1079.3
		II.12	116.6		333.5		572.5		880.3		994.6
		II.13	157.1		273.4		535.7		771.4		994.4
		II.14	226.2		295.3		656		894.5		984
		II.15	190.1		385.9		667.3		1013.2		1239.5
		II.16	127.2		310.4		620.7		914.6		1064.7
		II.17	205.9		488		953.3		1398.1		1678.1
		II.18	170.2		519.1		847.6		1366.7		1628.8
		II.19	130.9		269.7		505.3		837.8		973.9
		II.20	127.2		206.1		421		577.5		720
		II.21	116.6		403.4		713.6		1000.4		1231.3
		M ± SD	163,5 ± 38,8		374,9 ± 119,6		703,6 ± 212,0		1057,8 ± 322,3		1250,0 ± 378,1
		N	21		21		21		21		21
	T1089, 33 mg/kg	III.1	100.5		173.9		304.5		473.4		606
		III.2	116.6		253		476.9		734.6		917.6
		III.3	190.1		327		528.5		811.7		1108.3
		III.4	114		301		483.4		969		998.6
		III.5	205.9		362.4		634.2		982.1		1270.4
		III.6	116.6		198.2		320.7		493.2		612.2
		III.7	157.1		303.2		501.1		846.8		1124.8
		III.8	127.2		164.1		230.2		367.6		465.6
		III.9	137.8		153		248		307.3		307.3
		III.10	190.1		315.6		498.1		788.9		986.6
		III.11	205.9		290.3		413.9		745.4		846.8
		III.12	170.2		280.8		440.8		682.5		854.4
		III.13	226.2		318.9		558.7		852.8		1079
		III.14	245		333.2		558.6		889.4		1112.3
		III.15	137.6		308.2		568.3		1001.7		1121.4
		III.16	170.2		306.4		534.4		834		1218.5
		III.17	157.1		248.2		405.3		623.7		766.6
		III.18	170.2		229.8		331.9		592.3		709.7
		III.19	205.9		267.7		378.9		689.8		776.2
		III.20	157.1		271.8		460.3		691.2		944.2
		III.21	127.2		270.9		470.6		723.8		912
		M ± SD	164,7 ± 38,9		270,4 ± 58,0		445,1 ± 109,8		719,1 ± 191,7		892,3 ± 251,1
		N	21		21		21		21		21
	Table S5: Relative growth dynamics of solid Ehrlich carcinoma in groups of mice
	Group	Mouse No.	Relative tumor volume, relat. units
			7th day		11th day		14th day		18th day		20th day
	Control, 0.9% NaCl	I.1	1		3.01		7.16		10.95		14.43
		I.2	1		1.22		3.58		4.29		5.68
		I.3	1		2.79		6.62		9.8		13.04
		I.4	1		2.73		6.28		8.86		12.04
		I.5	1		3.09		7.52		11.72		17.07
		I.6	1		2.18		5.33		7.99		10.2
		I.7	1		2.92		6.94		10.22		14.33
		I.8	1		1.73		4.04		6.08		7.18
		I.9	1		2.06		5.1		7.73		8.69
		I.10	1		2.78		6.49		9.63		12.26
		I.11	1		2.23		5.61		8.7		11.15
		I.12	1		2.18		5.31		7.98		9.16
		I.13	1		2.73		6.29		8.9		12.22
		I.14	1		2.34		5.41		8.36		10.57
		I.15	1		3.1		7.76		14.04		death
		I.16	1		1.7		3.83		6.04		6.63
		I.17	1		2.66		5.78		8.77		11.62
		I.18	1		1.91		4.82		7.68		8.61
		I.19	1		1.82		4.69		7.56		8.26
		I.20	1		3.12		7.93		14.3		death
		I.21	1		2.82		6.8		10.05		14.15
		M ± SD	1		2,43 ± 0,55		5,87 ± 1,27		9,03 ± 2,41		10,91 ± 3,02
		N	21		21		21		21		19
	CPA, 33 mg/kg	II.1	1		1.87		3.43		5.38		6.35
		II.2	1		2.12		3.9		6.47		7.59
		II.3	1		2.91		4.94		7.8		8.99
		II.4	1		1.54		3.26		4.27		4.8
		II.5	1		2.34		4.9		7.22		8.69
		II.6	1		3.06		5.77		8.4		9.96
		II.7	1		2.42		4.84		7.04		8.19
		II.8	1		2.09		3.86		6.33		7.27
		II.9	1		2.15		4.22		6.6		8.1
		II.10	1		3.26		5.96		8.21		9.88
		II.11	1		2.04		3.69		6.01		6.87
		II.12	1		2.86		4.91		7.55		8.53
		II.13	1		1.74		3.41		4.91		6.33
		II.14	1		1.31		2.9		3.95		4.35
		II.15	1		2.03		3.51		5.33		6.52
		II.16	1		2.44		4.88		7.19		8.37
		II.17	1		2.37		4.63		6.79		8.15
		II.18	1		3.05		4.98		8.03		9.57
		II.19	1		2.06		3.86		6.4		7.44
		II.20	1		1.62		3.31		4.54		5.66
		II.21	1		3.46		6.12		8.58		10.56
		M ± SD	1		2,32 ± 0,59		4,35 ± 0,94 α		6,52 ± 1,38 α		7,72 ± 1,67 α
		N	21		21		21		21		21
	T1089, 33 mg/kg	III.1	1		1.73		3.03		4.71		6.03
		III.2	1		2.17		4.09		6.3		7.87
		III.3	1		1.72		2.78		4.27		5.83
		III.4	1		2.64		4.24		8.5		8.76
		III.5	1		1.76		3.08		4.77		6.17
		III.6	1		1.7		2.75		4.23		5.25
		III.7	1		1.93		3.19		5.39		7.16
		III.8	1		1.29		1.81		2.89		3.66
		III.9	1		1.11		1.8		2.23		2.23
		III.10	1		1.66		2.62		4.15		5.19
		III.11	1		1.41		2.01		3.62		4.2
		III.12	1		1.65		2.59		4.01		5.02
		III.13	1		1.41		2.47		3.77		4.77
		III.14	1		1.36		2.28		3.63		4.54
		III.15	1		2.24		4.13		7.28		8.15
		III.16	1		1.8		3.14		4.9		7.16
		III.17	1		1.58		2.58		3.97		4.88
		III.18	1		1.35		1.95		3.48		4.17
		III.19	1		1.3		1.84		3.35		3.77
		III.20	1		1.73		2.93		4.4		6.01
		III.21	1		2.13		3.7		5.69		7.17
		M ± SD	1		1,70 ± 0,37 β g		2,81 ± 0,76 β g		4,55 ± 1,46 β g		5,62 ± 1,66 β g
		N	21		21		21		21		21
	Notes:	Symbols - significant relative tumor volume differences:
		a - in control mice vs. CPA-treated mice (p = 0.00034; p = 0.00045; p = 0.00013);
		b - in control mice vs. T1089-treated mice (p = 0.00008; p < 0.00001; p < 0.00001; p = 0.00001);
		g - in CPA-treated mice vs. T1089-treated mice (p = 0.00050; p = 0.00002; p = 0.00017; p = 0.03487).
	Table S6: Tumor growth inhibition in treated mice
	Group	Mouse No.	Tumor growth inhibitiob, %
			7th day		11th day		14th day		18th day		20th day
	CPA, 33 mg/kg	II.1	0		23		41.6		40.4		45.5
		II.2	0		12.8		33.6		28.3		33.1
		II.3	0		0		15.8		13.6		19.1
		II.4	0		36.6		44.5		52.7		60.9
		II.5	0		3.7		16.5		20		22.1
		II.6	0		0		1.7		7		9.5
		II.7	0		0.4		17.5		22		27.1
		II.8	0		14		34.2		29.9		36.3
		II.9	0		11.5		28.1		26.9		28.1
		II.10	0		0		0		9.1		10.2
		II.11	0		16		37.1		33.4		40.3
		II.12	0		0		16.4		16.4		23.7
		II.13	0		28.4		41.9		45.6		45.7
		II.14	0		46.1		50.6		56.3		65.4
		II.15	0		16.5		40.2		41		43.7
		II.16	0		0		16.9		20.4		25.4
		II.17	0		2.5		21.1		24.8		27.5
		II.18	0		0		15.2		11.1		13.4
		II.19	0		15.2		34.2		29.1		34.6
		II.20	0		33.3		43.6		49.7		52.3
		II.21	0		0		0		5		3.5
		M ± SD	0		12,5 ± 12,6		25,2 ± 15,8		27,8 ± 15,3		31,8 ± 15,3
		N	21		21		21		21		21
	T1089, 33 mg/kg	III.1	0		28.8		48.9		49.9		46.9
		III.2	0		10.7		30.6		31.5		29.3
		III.3	0		29.2		53.1		55		48.9
		III.4	0		0		28.1		6.2		20.7
		III.5	0		27.6		48		49.3		45.5
		III.6	0		30		53.6		55.6		54.5
		III.7	0		20.6		46.1		42.1		36.1
		III.8	0		46.9		69.8		71		69.8
		III.9	0		54.3		70		78.6		83.5
		III.10	0		31.7		56		56.4		55
		III.11	0		42		66.5		62.6		64.5
		III.12	0		32.1		56.5		58.1		56.7
		III.13	0		42		58.5		60.9		59.1
		III.14	0		44		61.8		62.5		61.3
		III.15	0		7.8		29.9		20.3		26.6
		III.16	0		25.9		47		47.7		36.1
		III.17	0		35		56.6		58.5		58
		III.18	0		44.4		67.1		64.2		64.9
		III.19	0		46.5		69.4		65.7		68.6
		III.20	0		28.8		50.6		53.6		47.1
		III.21	0		12.3		37.4		38.6		36
		M ± SD	0		30,5 ± 14,2 α		52,6 ± 12,9 α		51,8 ± 16,1 α		50,9 ± 16,7 α
		N	21		21		21		21		21
	Notes:	Symbols - significant tumor growth inhibition differences:
		a - in CPA-treated mice vs. T1089-treated mice (p = 0.00029; p = 0.00001; p = 0.00009; p = 0.03487).
	Table S7: Dynamics of relative body weight of mice
	Group	Mouse No.	Relative body weight of mice, %
			7th day		10th day		13th day		15th day		17th day		20th day
	Control, 0.9% NaCl	I.1	100		104.5		104.5		109.1		109.1		109.1
		I.2	100		104.2		112.5		112.5		116.7		120.8
		I.3	100		100		100		104.3		104.3		108.7
		I.4	100		104.8		104.8		109.5		114.3		114.3
		I.5	100		104.5		109.1		113.6		118.2		122.7
		I.6	100		104		104		108		112		112
		I.7	100		103.6		100		103.6		103.6		107.1
		I.8	100		100		104.2		108.3		108.3		108.3
		I.9	100		95.5		100		100		104.5		109.1
		I.10	100		110		115		115		120		120
		I.11	100		103.7		103.7		103.7		107.4		111.1
		I.12	100		104.3		100		104.3		108.7		117.4
		I.13	100		104.2		104.2		104.2		104.2		104.2
		I.14	100		104		100		104		104		108
		I.15	100		96.2		100		100		100		death
		I.16	100		104.5		113.6		118.2		118.2		122.7
		I.17	100		104		104		108		112		112
		I.18	100		104.3		108.7		113		113		117.4
		I.19	100		100		104.1		108.3		108.3		108.3
		I.20	100		100		100		103.7		103.7		death
		I.21	100		105		105		110		110		110
		M ± SD	100		102,9 ± 3,3		104,6 ± 4,7		107,7 ± 4,9		109,5 ± 5,6		112,7 ± 5,7
		N	21		21		21		21		21		19
	CPA, 33 mg/kg	II.1	100		96.3		92.6		96.3		96.3		100
		II.2	100		109.1		104.5		104.5		113.6		118.2
		II.3	100		108.7		108.7		108.7		108.7		113
		II.4	100		100		100		100		104.5		109.1
		II.5	100		100		95.8		95.8		100		100
		II.6	100		100		95		95		95		100
		II.7	100		100		96		100		100		104
		II.8	100		100		104.2		104.2		108.3		112.5
		II.9	100		100		100		96		100		104
		II.10	100		103.6		100		100		100		103.6
		II.11	100		100		100		100		100		100
		II.12	100		100		100		100		100		104.3
		II.13	100		104.5		100		100		100		100
		II.14	100		100		100		100		100		104.2
		II.15	100		104.2		108.3		108.3		104.2		112.5
		II.16	100		100		100		100		100		104.5
		II.17	100		100		100		100		104.8		104.8
		II.18	100		100		100		104		104		104
		II.19	100		100		100		100		95.7		95.7
		II.20	100		109.5		109.5		104.8		104.8		104.8
		II.21	100		104.8		100		100		100		100
		M ± SD	100		101,9 ± 3,6		100,7 ± 4,3 α		100,8 ± 3,7 α		101,9 ± 4,5 α		104,7 ± 5,5 α
		N	21		21		21		21		21		21
	T1089, 33 mg/kg	III.1	100		100		95.2		100		104.8		109.5
		III.2	100		100		100		100		100		96
		III.3	100		100		104.3		100		100		104.3
		III.4	100		95.5		95.5		95.5		95.5		100
		III.5	100		100		100		104.2		104.2		108.3
		III.6	100		103.6		103.6		103.6		103.6		107.1
		III.7	100		100		100		100		100		100
		III.8	100		104.5		104.5		109.1		104.5		109.1
		III.9	100		100		104.2		108.3		108.3		112.5
		III.10	100		96		96		92		96		100
		III.11	100		100		100		100		100		100
		III.12	100		95.5		90.9		90.9		95.5		95.5
		III.13	100		100		100		100		100		105
		III.14	100		100		100		95.8		100		100
		III.15	100		104		108		108		112		112
		III.16	100		100		92.6		96.3		96.3		100
		III.17	100		95.5		90.9		95.5		95.5		95.5
		III.18	100		104.2		104.2		100		100		104.2
		III.19	100		95.7		91.3		91.3		91.3		95.7
		III.20	100		100		95.2		100		100		104.8
		III.21	100		100		105		105		105		115
		M ± SD	100		99,6 ± 2,7 β		98,9 ± 5,1 β		99,8 ± 5,3 β		100,5 ± 5,0 β		103,5 ± 5,9 β
		N	21		21		21		21		21		21
	Notes:	Symbols - significant body weight differences:
		a - in control mice vs. CPA-treated mice (p = 0.00933; p = 0.00011; p = 0.00015; p = 0.00074);
		b - in control mice vs. T1089-treated mice (p = 0.01728; p = 0.00162; p = 0.00007; p = 0.00008; p = 0.00054).
		No significant differences were observed between CPA-treated and T1089-treated mice.
	IV. In vivo antitumor and toxic effects of T1089 on melanoma B-16
	Table S8: Absolute growth dynamics of melanoma B-16 in groups of mice
	Group	Mouse No.	Tumor volume, mm3
			8th day		11th day		13th day		15th day		18th day		20th day
	Control, 0.9% NaCl	I.1	64.1	100.5	245		412.3		605.3		942.5		1203.8
		I.2	64.1	190.1	263.9		471.2		753.4		1154.5		1658.8
		I.3	64.1	100.5	205.9		536.2		890.1		1554.4		2311.8
		I.4	64.1	127.2	309.7		471.2		680.9		1154.5		1592.7
		I.5	64.1	64.1	205.9		263.9		384.8		569.7		763.4
		I.6	42.4	157.1	106		245		536.2		897.8		1330.5
		I.7	57.7	92.2	205.9		471.2		718.8		1099.6		1809.6
		I.8	64.1	157.1	263.9		441.8		569.7		763.4		1096.8
		I.9	157.1	157.1	384.8		763.4		1453.2		2463		3753.2
		I.10	130.9	127.2	309.7		536.2		805.8		1393.8		2212.2
		I.11	57.7	130.9	205.9		469.1		708.8		1107.9		1717.7
		I.12	64.1	157.1	309.7		471.2		680.9		945.1		1393.8
		I.13	57.7	127.2	245		441.8		678.6		890.1		1203.8
		I.14	42.4	144	157.1		384.8		569.7		718.8		992.3
		I.15	57.7	157.1	245		441.8		605.3		897.8		1384.9
		I.16	42.4	144	106		174.2		307.9		529.6		837.8
		I.17	42.4	157.1	106		265.5		502.7		803.3		1203.8
		I.18	83.8	157.1	309.7		471.2		680.9		945.1		1270
		I.19	83.8	106	157.1		384.8		536.2		850.6		1384.9
		M ± SD	68,9 ± 29,4		228,6 ± 78,7		427,2 ± 129,7		667,4 ± 235,6		1035,9 ± 427,7		1532,7 ± 674,3
		N	19		19		19		19		19		19
	T1089, 28 mg/kg	II.1	64.1		101.9		111.5		234.6		422.4		757.7
		II.2	64.1		73.7		162.8		317.3		544.9		677.5
		II.3	106		195.3		419.1		574.4		843.2		1229.6
		II.4	57.7		61.7		182.3		343.9		512.4		803.3
		II.5	106		197.2		318.4		419.1		770.6		1255
		II.6	106		182.3		318.4		451.6		614.8		938.1
		II.7	64.1		125.6		216.6		319.2		448.7		639.7
		II.8	57.7		61.7		111.5		181.8		275.6		394.9
		II.9	64.1		112.2		275.6		394.9		608.3		839.1
		II.10	83.8		138.3		320.1		507		751.9		1016.5
		II.11	64.1		61.7		138.3		234.6		368.6		606.4
		II.12	64.1		121.8		197.4		296.1		419.1		574.4
		II.13	64.1		150.6		234.6		296.1		419.1		574.4
		II.14	47.1		45.2		111.5		234.6		422.5		719.7
		II.15	83.8		150.6		318.4		479.3		770.6		1143.9
		II.16	57.7		88.3		197.3		317.3		479.3		757.7
		II.17	64.1		73.7		197.3		368.6		544.9		843.2
		II.18	64.1		121.8		212.2		317.3		422.5		606.4
		II.19	70.6		67.8		101.7		138.3		234.6		368.6
		II.20	42.4		61.7		101.7		137.8		296.1		560.1
		II.21	64.1		121.8		234.6		343.9		479.3		677.5
		M ± SD	69,5 ± 17,8		110,2 ± 46,6		213,4 ± 88,8		328,9 ± 115,8		507,1 ± 168,8		761,1 ± 244,7
		N	21		21		21		21		21		21
	Table S9: - Relative growth dynamics of melanoma B-16 in groups of mice
	Group	Mouse No.	Relative tumor volume, relat. units
			8th day		11th day		13th day		15th day		18th day		20th day
	Control, 0.9% NaCl	I.1	1		3.82		6.43		9.44		14.89		18.77
		I.2	1		4.11		7.35		11.9		18		25.86
		I.3	1		3.21		8.36		13.88		24.23		36.04
		I.4	1		4.83		7.35		10.62		18		24.83
		I.5	1		3.21		4.11		6		8.88		11.9
		I.6	1		2.5		5.78		12.64		21.17		31.37
		I.7	1		3.57		8.15		12.45		19.05		31.35
		I.8	1		4.11		6.89		8.88		11.9		17.1
		I.9	1		2.45		4.86		9.26		15.68		23.89
		I.10	1		2.37		4.1		6.16		10.65		16.9
		I.11	1		3.57		8.13		12.28		19.19		29.76
		I.12	1		4.83		7.35		10.62		14.73		21.73
		I.13	1		4.24		7.65		11.75		15.42		20.85
		I.14	1		3.7		9.07		13.43		16.95		23.4
		I.15	1		4.24		7.65		10.48		15.55		23.99
		I.16	1		2.5		4.11		7.26		12.49		19.75
		I.17	1		2.5		6.26		11.85		18.94		28.38
		I.18	1		3.7		5.63		8.13		11.28		15.16
		I.19	1		1.88		4.59		6.4		10.15		16.53
		M ± SD	1		3,44 ± 0,87		6,52 ± 1,59		10,18 ± 2,50		15,63 ± 4,07		23,03 ± 6,37
		N	19		19		19		19		19		19
	T1089, 28 mg/kg	II.1	1		1.59		1.74		3.66		6.59		11.82
		II.2	1		1.15		2.54		4.95		8.5		10.57
		II.3	1		1.86		3.99		5.47		8.03		11.71
		II.4	1		1.07		3.16		5.96		8.88		13.9
		II.5	1		1.86		3		4.52		7.27		11.84
		II.6	1		1.72		3		4.26		5.8		8.85
		II.7	1		1.96		3.38		4.98		7		9.98
		II.8	1		1.07		1.94		3.15		4.77		6.74
		II.9	1		1.75		4.3		6.16		9.49		13.09
		II.10	1		1.65		3.82		6.05		8.97		12.13
		II.11	1		0.96		2.16		3.66		5.74		9.46
		II.12	1		1.9		3.08		4.62		6.59		8.9
		II.13	1		2.35		3.66		4.62		6.59		8.9
		II.14	1		0.96		2.37		4.98		8.97		15.28
		II.15	1		1.8		3.8		5.72		9.2		13.65
		II.16	1		1.53		3.42		5.5		8.3		13.17
		II.17	1		1.15		3.08		5.75		8.5		13.21
		II.18	1		1.9		3.31		4.95		6.59		9.46
		II.19	1		0.96		1.44		1.96		3.32		5.15
		II.20	1		1.45		2.4		3.25		6.94		13.21
		II.21	1		1.9		3.66		5.36		7.5		10.61
		M ± SD	1		1,55 ± 0,41 α		3,01 ± 0,78 α		4,71 ± 1,11 α		7,31 ± 1,58 α		11,03 ± 2,53 α
		N	21		21		21		21		21		21
	Notes:	Symbols - significant relative tumor volume differences:
		a - in control mice vs. T1089-treated mice (p < 0.00001; p < 0.00001; p < 0.00001; p = 0.00001; p = 0.00003).
	Table S10: Tumor growth inhibition in treated mice
	Group	Mouse No.	Tumor growth inhibitiob, %
			8th day		11th day		13th day		15th day		18th day		20th day
	T1089, 28 mg/kg	II.1	0		53.8		73.3		64		57.8		48.7
		II.2	0		66.6		61		51.4		45.6		54.1
		II.3	0		45.9		38.8		46.3		48.6		49.2
		II.4	0		68.9		51.5		41.5		43.2		39.6
		II.5	0		45.9		54		55.6		53.5		48.6
		II.6	0		50		54		58.2		62.9		61.6
		II.7	0		43		48.2		51.1		55.2		56.7
		II.8	0		68.9		70.2		69.1		69.5		70.7
		II.9	0		49.1		34.1		39.5		39.3		43.2
		II.10	0		52		41.4		40.6		42.6		47.3
		II.11	0		72.1		66.9		64		63.3		58.9
		II.12	0		44.8		52.8		54.6		57.8		61.4
		II.13	0		31.7		43.9		54.6		57.8		61.4
		II.14	0		72.1		63.7		51.1		42.6		33.7
		II.15	0		47.7		41.7		43.8		41.1		40.7
		II.16	0		55.5		47.5		46		46.9		42.8
		II.17	0		66.6		52.8		43.5		45.6		42.6
		II.18	0		44.8		49.2		51.4		57.8		58.9
		II.19	0		72.1		77.9		80.7		78.8		77.6
		II.20	0		57.8		63.2		68.1		55.6		42.6
		II.21	0		44.8		43.9		47.3		52		53.9
		M ± SD	0		55,0 ± 11,9		53,8 ± 11,9		53,4 ± 10,8		53,2 ± 10,1		52,1 ± 11,0
		N	21		21		21		21		21		21
	Table S11: Melanoma nodule weight on day 20th after transplantation
	Control mice			T1089-treated mice
	Mouse No.	Tumor weight, g		Mouse No.	Tumor weight, g
	I.1	5.077		II.1	4.365
	I.2	6.611		II.2	3.964
	I.3	9.039		II.3	5.983
	I.4	6.402		II.4	4.536
	I.5	4.012		II.5	6.182
	I.6	6.084		II.6	4.999
	I.7	7.673		II.7	3.675
	I.8	5.15		II.8	3.011
	I.9	10.913		II.9	4.753
	I.10	7.96		II.10	5.072
	I.11	7.021		II.11	3.67
	I.12	6.368		II.12	3.342
	I.13	5.537		II.13	3.226
	I.14	4.909		II.14	4.08
	I.15	6.222		II.15	5.826
	I.16	4.526		II.16	4.415
	I.17	5.315		II.17	4.666
	I.18	5.925		II.18	3.345
	I.19	6.385		II.19	2.697
				II.20	3.195
				II.21	3.99
	M ± SD	6,375 ± 1,647		M ± SD	4,238 ± 0,990 α
	Notes:	Symbols - significant tumor weight differences:
		a - in control mice vs. T1089-treated mice (p = 0.00002).
	Table S12: Dynamics of relative body weight of mice
	Group	Mouse No.	Relative body weight of mice, %
			8th day		11th day		13th day		15th day		18th day		20th day
	Control, 0.9% NaCl	I.1	100		105		105		110		115		115
		I.2	100		104.8		109.5		109.5		109.5		114.3
		I.3	100		100		100		105.3		110.5		115.8
		I.4	100		100		100		105.3		115.8		121.1
		I.5	100		104.5		104.5		109.1		113.6		113.6
		I.6	100		104.8		109.5		114.3		114.3		114.3
		I.7	100		100		100		104.3		108.7		113
		I.8	100		104.8		104.8		109.5		114.3		114.3
		I.9	100		100		95.7		100		100		104.3
		I.10	100		100		100		100		105		110
		I.11	100		100		100		112.5		118.8		125
		I.12	100		100		100		100		100		104.2
		I.13	100		104.8		104.8		104.8		104.8		109.5
		I.14	100		104.8		100		100		104.8		109.5
		I.15	100		100		105		100		105		110
		I.16	100		105.3		110.5		110.5		115.8		121.1
		I.17	100		104.5		104.5		104.5		109.1		113.6
		I.18	100		105.3		110.5		110.5		115.8		121.1
		I.19	100		109.5		114.3		119		119		119
		M ± SD	100		103,0 ± 2,9		104,1 ± 5,1		106,8 ± 5,5		110,7 ± 5,9		114,1 ± 5,4
		N	19		19		19		19		19		19
	T1089, 28 mg/kg	II.1	100		100		104.8		104.8		104.8		109.5
		II.2	100		100		105.3		105.3		105.3		110.5
		II.3	100		95.7		95.7		100		104.3		108.7
		II.4	100		100		105		105		110		115
		II.5	100		95.2		95.2		100		104.8		104.8
		II.6	100		105		105		105		105		105
		II.7	100		100		95.7		100		104.3		104.3
		II.8	100		100		95.8		100		104.2		104.2
		II.9	100		100		100		100		100		100
		II.10	100		100		100		100		105.6		111.1
		II.11	100		104.5		104.5		109.1		113.6		113.6
		II.12	100		104.8		109.5		109.5		114.3		114.3
		II.13	100		105		100		100		100		100
		II.14	100		100		95		95		100		100
		II.15	100		100		100		100		100		100
		II.16	100		100		100		100		105.9		111.8
		II.17	100		104.8		109.5		114.3		114.3		119
		II.18	100		100		105.9		105.9		111.8		111.8
		II.19	100		100		105		105		110		110
		II.20	100		100		105.6		111.1		111.1		111.1
		II.21	100		100		95.2		95.2		100		104.8
		M ± SD	100		100,7 ± 2,7		101,6 ± 5,0		103,1 ± 5,1		106,2 ± 4,9		108,3 ± 5,4 α
		N	21		21		21		21		21		21
	Notes:	Symbols - significant body weight differences:
		a - in control mice vs. T1089-treated mice (p = 0.02174).
